# Supplementary material for: Three-Dimensional Printing of Hydrogel Blend Tissue Engineering Scaffolds with In Situ Delivery of Anticancer Drug for Treating Melanoma Resection-Induced Tissue Defects
Source: J Funct Biomater. 2024 Dec 18;15(12):381. doi: 10.3390/jfb15120381 (PMC11678273; doi:10.3390/jfb15120381)
Supplement: Supplementary file 1 [file jfb-15-00381-s001.zip]

Archive with 1 entries (1 files):
- jfb-3283461-supplementary.pdf
